# Supplementary material for: Electrochemical Immunosensors on Laser-Induced Graphene Platforms for Monitoring of Anti-RBD Antibodies After SARS-CoV-2 Infection
Source: Biosensors (Basel). 2024 Oct 22;14(11):514. doi: 10.3390/bios14110514 (PMC11591629; doi:10.3390/bios14110514)
Supplement: Supplementary file 1 [file biosensors-14-00514-s001.zip]

Archive with 1 entries (1 files):
- biosensors-3161985-supplementary.pdf
